# Supplementary material for: Host-Induced Gene Silencing of a Multifunction Gene Sscnd1 Enhances Plant Resistance Against Sclerotinia sclerotiorum
Source: Front Microbiol. 2021 Oct 8;12:693334. doi: 10.3389/fmicb.2021.693334 (PMC8531507; doi:10.3389/fmicb.2021.693334)
Supplement: Supplementary Table 1 — Information on the primers used in this study. [file Data_Sheet_2.ZIP › Supplementary Table 2.xlsx]

## Sheet: Sheet1
Table S2 Information of the differentially expressed genes (DEGs) (Sicnd1 [Sicnd1-9 and Sicnd1-20]_vs_ WT)
gene_id	length	annotation	WT_tpm	Sicnd1_tpm (mean value of Sicnd1-9 and Sicnd1-20)	fc	log2fc	pvalue	padjust	regulate
SS1G_08467	1557	sialate:H+ symporter (SHS) family MFS transporter	23.035	3.235	0.145078	-2.7851	6.99e-10	4.27e-08	down
SS1G_08563	666	hypothetical protein	37.57	3.205	0.104364	-3.26031	1.03e-14	1.23e-12	down
SS1G_08046	4983	hypothetical protein	0.035	9.995	111.038	6.79492	1.53e-20	3.21e-18	up
SS1G_00729	3336	hypothetical protein	3.53	0.47	0.137396	-2.86359	0.000124	0.002422	down
SS1G_07965	1098	hypothetical protein	133.74	6.125	0.04742	-4.39835	0.000189	0.003508	down
SS1G_07998	825	hypothetical protein	1.41	6.015	4.32903	2.11404	0.000163	0.003085	up
SS1G_10051	1323	hypothetical protein	71.565	25.98	0.374991	-1.41507	4.93e-10	3.03e-08	down
SS1G_13414	1821	23S rRNA (uracil-5-)-methyltransferase RumA	12.1	37.145	3.16879	1.66393	3.28e-11	2.42e-09	up
SS1G_08093	1005	hypothetical protein	36.71	4.795	0.135415	-2.88454	3.13e-08	1.41e-06	down
SS1G_13437	2295	hypothetical protein	7.005	18.675	2.7523	1.46064	1.17e-09	6.87e-08	up
SS1G_08632	1362	hypothetical protein	15.05	35	2.40528	1.26621	1.75e-05	0.000416	up
SS1G_11527	513	hypothetical protein	0.09	38.15	456.113	8.83325	1.43e-59	2.59e-56	up
SS1G_04266	1131	hypothetical protein	3.595	9.45	2.71544	1.44119	0.000578	0.009203	up
SS1G_02022	2541	hypothetical protein	74.91	31.31	0.43489	-1.20128	0.000531	0.008519	down
SS1G_00727	1038	hypothetical protein	1391.96	2.605	0.002139	-8.86884	6.55e-11	4.71e-09	down
SS1G_06365	1734	hypothetical protein	57.82	16.32	0.292702	-1.7725	0.000272	0.00473	down
SS1G_03857	2733	chitin synthase G	14.3	29.535	2.12828	1.08969	0.000252	0.004422	up
SS1G_13482	384	hypothetical protein	0	5.04	87.2985	6.44789	0.001273	0.017311	up
SS1G_04710	750	hypothetical protein	59.93	28.32	0.49016	-1.02868	0.003804	0.040757	down
SS1G_09702	975	hypothetical protein	11.45	39.05	3.57435	1.83768	1.36e-05	0.000332	up
SS1G_12796	1119	hypothetical protein	67.87	12.515	0.191385	-2.38545	4.02e-06	0.000114	down
SS1G_08398	1542	sugar porter (SP) family MFS transporter	22.06	153.33	7.19592	2.84718	3.26e-10	2.05e-08	up
SS1G_09799	351	hypothetical protein	617.215	271	0.453331	-1.14136	0.000517	0.00838	down
SS1G_01991	1122	hypothetical protein	34.01	88.685	2.69907	1.43246	1.78e-05	0.00042	up
SS1G_08047	1011	hypothetical protein	0.06	69.41	1193.14	10.2205	4.12e-21	9.32e-19	up
SS1G_00263	468	hypothetical protein	1199.11	9413.61	7.98241	2.99682	6.91e-15	8.5e-13	up
SS1G_03606	909	hypothetical protein	8.64	0	0.001486	-9.3946	1.99e-08	9.27e-07	down
SS1G_06324	1356	hypothetical protein	0.04	2.135	53.5331	5.74236	8.01e-06	0.000207	up
SS1G_07984	2700	hypothetical protein	43.145	99.05	2.37167	1.2459	1.75e-07	6.62e-06	up
SS1G_01236	1701	hypothetical protein	8.96	74.775	8.651	3.11287	1.68e-13	1.65e-11	up
SS1G_00726	3189	thioester reductase domain-containing protein	50.84	0.325	0.006527	-7.25943	0.001044	0.014773	down
SS1G_02046	171	hypothetical protein	429.67	929.76	2.49793	1.32073	0.001009	0.014432	up
SS1G_02711	996	hypothetical protein	60.385	144	2.46346	1.30069	7.68e-06	0.0002	up
SS1G_03517	1377	hypothetical protein	4.33	0.95	0.226564	-2.14201	0.002932	0.033318	down
SS1G_06243	1740	hypothetical protein	17.145	2.415	0.145521	-2.7807	1.62e-08	7.75e-07	down
SS1G_01166	1461	hypothetical protein	11.235	2.775	0.256282	-1.9642	0.004942	0.049941	down
SS1G_03920	1815	hypothetical protein	34.68	3.515	0.10537	-3.24646	1.97e-26	8.5e-24	down
SS1G_05311	726	hypothetical protein	16.555	34.245	2.15463	1.10744	0.0002	0.003646	up
SS1G_09453	2292	hypothetical protein	22.89	7.44	0.33547	-1.57574	4.81e-09	2.5e-07	down
SS1G_05449	1692	hypothetical protein	116.6	246.62	2.18444	1.12726	7.51e-07	2.54e-05	up
SS1G_07531	822	hypothetical protein	2.885	9.225	3.31597	1.72943	0.000386	0.006491	up
SS1G_03286	1035	hypothetical protein	17.645	261.94	15.354	3.94055	9.58e-22	2.41e-19	up
SS1G_03616	1716	hypothetical protein	855.41	83.31	0.100314	-3.31741	5.51e-22	1.43e-19	down
SS1G_11316	2178	hypothetical protein	19.465	4.135	0.219304	-2.18899	5.87e-13	5.26e-11	down
SS1G_09225	1788	hypothetical protein	187.025	622.8	3.44436	1.78424	3.39e-08	1.51e-06	up
SS1G_13360	996	hypothetical protein	332.285	114.62	0.318828	-1.64915	6.4e-12	5.13e-10	down
SS1G_01918	663	hypothetical protein	8.365	26.66	3.30125	1.72301	1.19e-05	0.000299	up
SS1G_13103	1083	hypothetical protein	7.115	15.515	2.35462	1.2355	0.003314	0.036858	up
SS1G_06255	1935	hypothetical protein	21.77	8.715	0.411253	-1.2819	1.57e-06	4.86e-05	down
SS1G_01634	837	hypothetical protein	8.795	3.265	0.383553	-1.3825	0.003646	0.039488	down
SS1G_11120	1080	hypothetical protein	14.07	5.33	0.390936	-1.35499	0.002769	0.032178	down
SS1G_09477	2199	hypothetical protein	26.615	5.47	0.21223	-2.2363	3.61e-19	6.81e-17	down
SS1G_00690	231	hypothetical protein	6.035	1.455	0.317883	-1.65343	3.47e-05	0.00077	down
SS1G_06281	1725	hypothetical protein	8.535	3.665	0.443339	-1.17352	5.43e-05	0.001154	down
SS1G_02697	1539	hypothetical protein	6.25	13.715	2.28209	1.19035	0.004769	0.048682	up
SS1G_10746	1080	hypothetical protein	7.52	19.815	2.72401	1.44573	0.002654	0.031088	up
SS1G_07754	1089	hypothetical protein	27.335	62.745	2.37411	1.24738	2.51e-06	7.45e-05	up
SS1G_07841	1107	hypothetical protein	102.65	6.865	0.073306	-3.76992	1.53e-13	1.52e-11	down
SS1G_11545	465	hypothetical protein	56.765	1.365	0.024658	-5.34179	2.91e-41	2.03e-38	down
SS1G_04662	1611	hypothetical protein	30.035	8.445	0.291208	-1.77988	3.95e-05	0.000866	down
SS1G_13683	1446	hypothetical protein	242.9	688.24	2.93326	1.5525	2.07e-07	7.77e-06	up
SS1G_10353	1374	hypothetical protein	184.51	85.98	0.481727	-1.05371	9.39e-07	3.06e-05	down
SS1G_06337	432	hypothetical protein	39.965	4.095	0.10592	-3.23895	1.76e-17	3e-15	down
SS1G_09158	1185	hypothetical protein	2.38	6.245	2.42369	1.27721	0.004019	0.042757	up
SS1G_10786	2298	hypothetical protein	25.405	11.865	0.482022	-1.05283	7.22e-06	0.00019	down
SS1G_10947	3948	hypothetical protein	131.16	328.535	2.58298	1.36904	1.09e-08	5.39e-07	up
SS1G_14292	1155	hypothetical protein	1.805	0.405	0.213634	-2.22679	0.001673	0.021635	down
SS1G_09892	1419	multidrug resistance protein	4.935	1.07	0.234978	-2.0894	4.21e-06	0.000118	down
SS1G_00371	312	hypothetical protein	285.115	96.31	0.350911	-1.51082	0.000767	0.01157	down
SS1G_09234	1104	hypothetical protein	6.59	2.755	0.421408	-1.24671	0.003538	0.03873	down
SS1G_10331	249	hypothetical protein	11.31	27.66	2.53001	1.33914	5.15e-05	0.001103	up
SS1G_08132	1539	hypothetical protein	9.545	3.365	0.364285	-1.45686	0.000269	0.004691	down
SS1G_14449	1242	hypothetical protein	15.08	61.865	4.25262	2.08835	9.34e-05	0.001891	up
SS1G_13085	783	hypothetical protein	194.595	44.945	0.2408	-2.05409	1.02e-10	6.99e-09	down
SS1G_09166	747	hypothetical protein	13.09	1.375	0.10892	-3.19866	0.000107	0.002139	down
SS1G_00730	1887	hypothetical protein	1849.86	9.19	0.005302	-7.55937	2.6e-13	2.45e-11	down
SS1G_04479	2649	nitrite reductase	19.25	57.77	3.09996	1.63225	1.74e-08	8.2e-07	up
SS1G_11544	678	hypothetical protein	25.575	6.98	0.281684	-1.82785	3.45e-14	3.81e-12	down
SS1G_08055	720	hypothetical protein	0	10.89	629.52	9.29811	1.81e-09	1.03e-07	up
SS1G_02904	510	hypothetical protein	4.505	0.85	0.206481	-2.27592	0.001659	0.021485	down
SS1G_07491	423	hypothetical protein	2.555	88.72	30.7429	4.94218	1.07e-16	1.73e-14	up
SS1G_01082	489	hypothetical protein	5.7	0.745	0.135917	-2.8792	8.9e-11	6.2e-09	down
SS1G_06945	747	hypothetical protein	40.02	126.315	2.13718	1.09571	0.000173	0.003284	up
SS1G_06440	1479	hypothetical protein	149.305	71.09	0.482564	-1.05121	5.42e-06	0.000149	down
SS1G_10165	984	hypothetical protein	5.95	130.505	22.7378	4.50702	3.56e-21	8.27e-19	up
SS1G_10179	1545	hypothetical protein	2.65	0.25	0.097665	-3.35602	2.61e-06	7.68e-05	down
SS1G_00376	1704	hypothetical protein	11.53	5.13	0.459626	-1.12147	0.000561	0.008957	down
SS1G_02870	2382	hypothetical protein	18.07	4.53	0.259271	-1.94747	8.91e-12	7.01e-10	down
SS1G_11511	2547	hypothetical protein	1.905	29.545	17.2635	4.10965	2.23e-45	1.83e-42	up
SS1G_01417	1248	hypothetical protein	10.13	22.31	2.27737	1.18737	3.08e-05	0.000695	up
SS1G_09910	1440	hypothetical protein	18.88	7.58	0.418209	-1.25771	1.44e-06	4.5e-05	down
SS1G_11517	933	hypothetical protein	0.01	24.325	2831.66	11.4674	3.12e-15	4.28e-13	up
SS1G_08032	603	hypothetical protein	0	7.87	528.006	9.04441	8.01e-09	4.05e-07	up
SS1G_12336	885	hypothetical protein	41.31	122.135	3.06283	1.61487	1.62e-06	4.99e-05	up
SS1G_02649	1887	hypothetical protein	7.54	29.47	3.92397	1.97231	8.12e-07	2.71e-05	up
SS1G_04093	1629	hypothetical protein	8.85	3.825	0.446255	-1.16406	0.000931	0.013515	down
SS1G_13510	1821	hypothetical protein	10.395	53.83	5.35872	2.42189	1.46e-14	1.68e-12	up
SS1G_13844	117	hypothetical protein	2.395	0.175	0.075196	-3.73319	1.59e-06	4.91e-05	down
SS1G_11473	1515	hypothetical protein	22.07	7.44	0.348405	-1.52116	1.96e-06	5.88e-05	down
SS1G_06920	762	hypothetical protein	23.14	3.025	0.135301	-2.88576	4.92e-09	2.54e-07	down
SS1G_11518	318	hypothetical protein	0.575	255.4	672.622	9.39365	1.08e-18	1.96e-16	up
SS1G_12908	1299	hypothetical protein	12.235	33.41	2.67705	1.42064	6.09e-07	2.1e-05	up
SS1G_13416	507	hypothetical protein	32.685	109.23	3.28894	1.71762	1.4e-16	2.22e-14	up
SS1G_14167	1143	hypothetical protein	83.77	30.86	0.380902	-1.39251	1.75e-08	8.2e-07	down
SS1G_05813	4602	hypothetical protein	0	2.06	1102.14	10.1061	4.27e-11	3.12e-09	up
SS1G_09588	1395	hypothetical protein	13.295	2.725	0.211647	-2.24027	4.55e-08	1.98e-06	down
SS1G_03447	2685	hypothetical protein	158.7	50.325	0.327002	-1.61263	4.12e-13	3.81e-11	down
SS1G_10102	876	hypothetical protein	36.935	7.745	0.217083	-2.20368	1.15e-10	7.61e-09	down
SS1G_05175	1653	hypothetical protein	0.94	0.455	0.353708	-1.49937	0.003808	0.040759	down
SS1G_00146	744	hypothetical protein	46.675	106.615	2.36885	1.24419	0.00023	0.004091	up
SS1G_02872	4962	hypothetical protein	34.39	4.67	0.140525	-2.8311	1.31e-14	1.52e-12	down
SS1G_12250	1548	hypothetical protein	9.655	4.445	0.475356	-1.07292	0.001996	0.024754	down
SS1G_09229	1170	hypothetical protein	21.615	6.6	0.326229	-1.61604	1.33e-05	0.000328	down
SS1G_13391	1545	dyp-type peroxidase	20.12	87.32	5.07408	2.34315	2.33e-07	8.59e-06	up
SS1G_13923	1557	hypothetical protein	17.965	54.63	3.1454	1.65324	1.59e-09	9.16e-08	up
SS1G_12791	1635	hypothetical protein	10.015	20.83	2.14483	1.10086	0.000971	0.013994	up
SS1G_10038	1740	hypothetical protein	229.185	101.695	0.458099	-1.12627	9.33e-08	3.75e-06	down
SS1G_01418	627	hypothetical protein	42.165	15.915	0.391481	-1.35299	0.000133	0.002569	down
SS1G_00721	741	HAD hydrolase, family IA	148.78	57.16	0.398246	-1.32827	2.87e-07	1.05e-05	down
SS1G_08587	2037	hypothetical protein	21.485	5.39	0.258918	-1.94943	4.54e-12	3.7e-10	down
SS1G_05784	1725	hypothetical protein	17.875	3.565	0.204895	-2.28704	2.62e-09	1.42e-07	down
SS1G_06101	1497	hypothetical protein	5.3	1.625	0.317425	-1.65551	0.002241	0.027231	down
SS1G_10318	828	HAD hydrolase, family IA	13.435	32.505	2.50583	1.32529	0.001641	0.021313	up
SS1G_00124	267	hypothetical protein	4.81	1.575	0.33822	-1.56397	6.36e-06	0.00017	down
SS1G_12642	1764	hypothetical protein	0	3.765	696.511	9.444	1.99e-09	1.11e-07	up
SS1G_03151	1662	hypothetical protein	4.405	1.92	0.42634	-1.22992	0.003318	0.036862	down
SS1G_07083	1488	4-aminobutyrate aminotransferase	164.01	324.42	2.00171	1.00123	6.04e-05	0.001262	up
SS1G_10482	1023	hypothetical protein	23.12	85.55	3.83485	1.93917	4.58e-07	1.61e-05	up
SS1G_08761	2655	aminodeoxychorismate synthase	8.25	24.785	3.10765	1.63582	1.13e-06	3.65e-05	up
SS1G_11675	897	hypothetical protein	8.24	2.92	0.360034	-1.4738	0.000199	0.003642	down
SS1G_13084	1503	hypothetical protein	17.595	35.585	2.09335	1.06581	0.004154	0.044045	up
SS1G_11512	870	hypothetical protein	0.075	1.63	22.5086	4.4924	0.001876	0.023619	up
SS1G_11602	1518	hypothetical protein	2.015	0.315	0.157021	-2.67097	0.002248	0.027283	down
SS1G_03293	1080	hypothetical protein	25.965	6.1	0.243281	-2.03931	2.19e-06	6.53e-05	down
SS1G_05031	2709	hypothetical protein	13.03	26.495	2.09779	1.06887	1.6e-05	0.000382	up
SS1G_07661	609	cutinase	16.685	64.295	3.9948	1.99812	7.11e-06	0.000188	up
SS1G_09880	1266	hypothetical protein	54.39	121.855	2.31924	1.21365	1.88e-06	5.66e-05	up
SS1G_06855	1206	hypothetical protein	5.26	1.42	0.278951	-1.84192	0.000642	0.009986	down
SS1G_13312	900	hypothetical protein	16.965	69.67	4.24758	2.08664	1.57e-12	1.33e-10	up
SS1G_10749	2379	hypothetical protein	4.955	1.375	0.285633	-1.80776	3.19e-07	1.15e-05	down
SS1G_05174	303	hypothetical protein	4.87	1.135	0.24145	-2.0502	5.31e-08	2.28e-06	down
SS1G_05583	1629	malate synthase, glyoxysomal	337.155	840.965	2.57742	1.36593	1.29e-05	0.000321	up
SS1G_13390	1227	hypothetical protein	65.5	203.345	3.12654	1.64457	7.6e-16	1.13e-13	up
SS1G_07526	1119	hypothetical protein	20.305	7.875	0.401257	-1.3174	0.00091	0.013252	down
SS1G_09168	582	hypothetical protein	76.15	6.675	0.091236	-3.45425	1.82e-22	5e-20	down
SS1G_12291	675	hypothetical protein	82.3	14.75	0.187313	-2.41647	6.91e-07	2.35e-05	down
SS1G_05901	3720	hypothetical protein	3.605	1.39	0.415233	-1.26801	0.001868	0.023561	down
SS1G_00974	1743	laccase-2	1.945	39.335	21.0574	4.39626	0.000183	0.003438	up
SS1G_02793	957	hypothetical protein	11.8	3.235	0.247105	-2.0168	0.000153	0.002917	down
SS1G_05755	1689	hypothetical protein	6.95	1.895	0.281893	-1.82678	4.66e-05	0.001012	down
SS1G_02407	4209	hypothetical protein	49.915	18.5	0.408963	-1.28996	2.67e-06	7.83e-05	down
SS1G_11551	1467	hypothetical protein	87.33	5.255	0.061461	-4.02419	1.54e-14	1.74e-12	down
SS1G_05048	612	hypothetical protein	10.555	1.09	0.086329	-3.53402	3.33e-05	0.000743	down
SS1G_01837	615	hypothetical protein	51.69	8.36	0.167856	-2.5747	8.17e-09	4.09e-07	down
SS1G_02332	672	hypothetical protein	7.745	33.74	4.52158	2.17683	1.23e-05	0.000306	up
SS1G_00644	780	hypothetical protein	9.52	21.315	2.24653	1.1677	0.000124	0.002416	up
SS1G_08695	1263	hypothetical protein	130.48	8.05	0.063768	-3.97103	2.94e-37	1.77e-34	down
SS1G_14006	4005	hypothetical protein	16.075	4.68	0.300007	-1.73693	1.85e-05	0.000435	down
SS1G_06831	744	hypothetical protein	29.855	72.16	2.50209	1.32313	1.75e-06	5.33e-05	up
SS1G_03245	273	hypothetical protein	20.11	0.785	0.057016	-4.13249	9.04e-07	2.97e-05	down
SS1G_13392	1821	hypothetical protein	10.845	39.69	3.73698	1.90187	1.41e-06	4.4e-05	up
SS1G_10115	1050	hypothetical protein	48.73	18.055	0.383515	-1.38265	1.24e-07	4.89e-06	down
SS1G_04563	1251	hypothetical protein	61.35	10.99	0.184954	-2.43476	1.9e-11	1.45e-09	down
SS1G_09858	2352	hypothetical protein	4.33	0.91	0.217321	-2.2021	1.23e-06	3.89e-05	down
SS1G_13794	1302	hypothetical protein	235.765	57.62	0.25261	-1.98502	1.09e-13	1.11e-11	down
SS1G_03728	591	hypothetical protein	23.045	58.9	2.66323	1.41317	0.001462	0.01938	up
SS1G_09755	1392	hypothetical protein	4.435	22.105	5.21097	2.38155	9.62e-06	0.000244	up
SS1G_09392	1197	hypothetical protein	3.16	0.375	0.122667	-3.02718	1.44e-05	0.000349	down
SS1G_12680	429	hypothetical protein	8.4	29.675	3.66425	1.87352	0.000532	0.008528	up
SS1G_01589	2094	hypothetical protein	53.26	158.56	3.07317	1.61973	2.44e-13	2.35e-11	up
SS1G_05754	3369	hypothetical protein	4.87	8.715	2.117	1.08202	9.34e-05	0.001891	up
SS1G_13594	2361	hypothetical protein	395.415	162.62	0.424434	-1.23639	7.6e-09	3.86e-07	down
SS1G_08049	1566	hypothetical protein	0	3.885	993.011	9.95567	4.51e-11	3.26e-09	up
SS1G_13732	1584	hypothetical protein	47.055	13.975	0.307345	-1.70207	0.000664	0.010281	down
SS1G_11514	771	hypothetical protein	0	5.21	333.119	8.37989	2.08e-07	7.77e-06	up
SS1G_09215	867	hypothetical protein	17.365	62.805	3.75197	1.90765	5.41e-06	0.000149	up
SS1G_01677	696	hypothetical protein	23.935	54.145	2.37423	1.24746	1.77e-05	0.000419	up
SS1G_00811	1857	hypothetical protein	49.515	21.845	0.456028	-1.1328	9.9e-05	0.001995	down
SS1G_10681	1128	hypothetical protein	17.615	0.4	0.023518	-5.41007	1.35e-25	5.11e-23	down
SS1G_09495	1200	hypothetical protein	33.85	11.295	0.345203	-1.53449	0.000201	0.003665	down
SS1G_11506	2277	hypothetical protein	0.015	11.11	871.698	9.76769	3.47e-20	6.83e-18	up
SS1G_03028	453	hypothetical protein	164.96	35.695	0.21231	-2.23576	2.52e-10	1.61e-08	down
SS1G_04914	1020	hypothetical protein	8.355	3.48	0.430122	-1.21718	0.004807	0.048905	down
SS1G_03268	3126	hypothetical protein	226.295	70.225	0.316827	-1.65823	5.52e-06	0.000151	down
SS1G_07724	1239	hypothetical protein	10.01	3.225	0.333196	-1.58556	0.002827	0.032693	down
SS1G_06257	1455	hypothetical protein	13.72	28.545	2.15289	1.10627	0.000831	0.012328	up
SS1G_02917	966	hypothetical protein	28.215	7.29	0.266718	-1.90661	1.88e-05	0.000439	down
SS1G_01988	840	hypothetical protein	46.875	101.24	2.18174	1.12548	2.41e-05	0.000553	up
SS1G_11202	2010	hypothetical protein	7.38	19.57	2.73626	1.4522	0.000133	0.002569	up
SS1G_10532	1374	hypothetical protein	5.92	1.415	0.246384	-2.02102	3.34e-07	1.2e-05	down
SS1G_03459	1158	hypothetical protein	28.465	105.975	3.85433	1.94648	1.37e-07	5.32e-06	up
SS1G_04668	927	hypothetical protein	7.315	2.065	0.292339	-1.77428	0.000288	0.00499	down
SS1G_04270	1182	hypothetical protein	5.5	12.99	2.4439	1.28918	0.001676	0.02165	up
SS1G_09169	2637	hypothetical protein	24.095	1.685	0.072105	-3.79375	1.56e-23	4.86e-21	down
SS1G_13764	876	hypothetical protein	65.775	148.685	2.34123	1.22726	0.000158	0.002999	up
SS1G_09221	1548	hypothetical protein	30.28	71.84	2.43305	1.28277	2.71e-07	9.92e-06	up
SS1G_08706	405	hypothetical protein	892.46	40.28	0.047341	-4.40077	4.75e-38	3.07e-35	down
SS1G_01992	1545	hypothetical protein	29.17	10.455	0.374828	-1.4157	7.66e-05	0.001573	down
SS1G_08554	1617	hypothetical protein	20.285	55.72	2.83966	1.50572	0.000351	0.005975	up
SS1G_13424	1749	hypothetical protein	6.15	14.86	2.55915	1.35567	1.29e-07	5.04e-06	up
SS1G_01653	1044	hypothetical protein	10.77	64.655	6.20853	2.63425	9.99e-27	4.52e-24	up
SS1G_13385	1560	hypothetical protein	0.225	1.89	8.68094	3.11785	0.000184	0.003443	up
SS1G_02128	5034	hypothetical protein	1.235	2.405	2.00486	1.0035	0.000893	0.0131	up
SS1G_02281	1836	phosphoenolpyruvate carboxykinase	12.45	29.295	2.434	1.28333	4.68e-05	0.001013	up
SS1G_08207	1254	acetyl-CoA C-acetyltransferase	136.19	276.65	2.1014	1.07135	0.000757	0.011438	up
SS1G_09129	1785	hypothetical protein	24.615	101.24	4.25523	2.08924	1.26e-07	4.96e-06	up
SS1G_00095	489	hypothetical protein	3549.66	810.625	0.228763	-2.12808	4.63e-07	1.61e-05	down
SS1G_14271	540	hypothetical protein	104.84	234.645	2.24287	1.16535	9.79e-08	3.92e-06	up
SS1G_02517	567	hypothetical protein	98.48	232.485	2.4462	1.29054	5.83e-05	0.001222	up
SS1G_03084	573	hypothetical protein	269.33	78.535	0.307879	-1.69956	5.75e-05	0.001208	down
SS1G_02162	2694	hypothetical protein	16.715	7.71	0.476303	-1.07005	0.001544	0.020286	down
SS1G_06068	282	hypothetical protein	428.375	21.165	0.064881	-3.94606	0.001688	0.021764	down
SS1G_01015	774	hypothetical protein	17.12	3.05	0.184563	-2.43781	5.75e-05	0.001208	down
SS1G_00781	1656	hypothetical protein	11.775	25.485	2.23536	1.16051	3.16e-05	0.00071	up
SS1G_10698	1449	hypothetical protein	1.465	9.495	6.71996	2.74845	1.29e-07	5.04e-06	up
SS1G_13671	1422	hypothetical protein	17.74	7.325	0.425475	-1.23285	4.58e-06	0.000128	down
SS1G_08890	6636	hypothetical protein	3.605	1.535	0.455019	-1.136	8.08e-05	0.001651	down
SS1G_08866	768	hypothetical protein	2.255	0.6	0.212058	-2.23747	0.002937	0.033324	down
SS1G_07180	1749	hypothetical protein	30.265	14.67	0.486568	-1.03929	4.19e-06	0.000118	down
SS1G_08045	1452	hypothetical protein	0	301.035	13055	13.6723	2.21e-20	4.54e-18	up
SS1G_01226	486	hypothetical protein	203.955	434.66	2.20793	1.14269	0.000517	0.00838	up
SS1G_01493	2277	hypothetical protein	4.835	1.25	0.26685	-1.9059	0.000151	0.002905	down
SS1G_02250	735	hypothetical protein	1776.7	766	0.439369	-1.1865	0.000247	0.00434	down
SS1G_11315	2118	hypothetical protein	2.63	0.33	0.130088	-2.94244	0.000224	0.003995	down
SS1G_12131	1878	hypothetical protein	22.585	1.495	0.109198	-3.19499	1.66e-08	7.89e-07	down
SS1G_08562	1275	hypothetical protein	12.81	0.98	0.019349	-5.69161	1.46e-53	1.89e-50	down
SS1G_08054	2724	hypothetical protein	0.08	29.32	375.825	8.55392	1.22e-49	1.23e-46	up
SS1G_01656	1371	hypothetical protein	5.525	65.435	11.8928	3.57202	7.39e-26	2.91e-23	up
SS1G_06693	1758	hypothetical protein	7.475	21.98	3.04072	1.60441	7.88e-07	2.65e-05	up
SS1G_07156	927	hypothetical protein	28.93	12.13	0.43395	-1.2044	0.00018	0.003397	down
SS1G_05532	3411	hypothetical protein	19.51	7.995	0.420101	-1.25119	4.86e-07	1.68e-05	down
SS1G_08064	1380	hypothetical protein	0	12.705	2952.55	11.5277	6.02e-15	7.57e-13	up
SS1G_10644	1368	hydroxymethylglutaryl-CoA synthase	82.58	39.015	0.489143	-1.03167	0.002153	0.026302	down
SS1G_05281	1923	hypothetical protein	82.585	226.945	2.83158	1.50161	2.61e-06	7.68e-05	up
SS1G_13264	1821	hypothetical protein	1.19	5.665	4.92512	2.30016	4.73e-07	1.64e-05	up
SS1G_07997	396	hypothetical protein	0	12.72	234.906	7.87594	2.61e-06	7.68e-05	up
SS1G_13028	474	hypothetical protein	49.615	0.99	0.020656	-5.59729	3.49e-15	4.65e-13	down
SS1G_07994	930	hypothetical protein	0.145	6.34	35.8814	5.16516	8.02e-21	1.73e-18	up
SS1G_08696	1593	hypothetical protein	14.46	5.36	0.383236	-1.38369	0.000225	0.004012	down
SS1G_13400	729	hypothetical protein	135.175	363.505	2.68553	1.42521	2.78e-12	2.29e-10	up
SS1G_11314	1113	hypothetical protein	33.515	13.6	0.419885	-1.25193	0.000185	0.003455	down
SS1G_04382	615	hypothetical protein	68.11	5.925	0.089488	-3.48216	1.74e-25	6.06e-23	down
SS1G_00649	1281	hypothetical protein	8.805	3.95	0.448994	-1.15523	0.001247	0.017046	down
SS1G_11741	4482	hypothetical protein	24.37	6.14	0.261701	-1.93401	7.09e-14	7.46e-12	down
SS1G_06401	909	hypothetical protein	14.53	1.03	0.085493	-3.54805	3.19e-18	5.66e-16	down
SS1G_07962	864	hypothetical protein	11.845	4.825	0.421714	-1.24566	0.001886	0.023684	down
SS1G_08548	1071	hypothetical protein	2.495	7	2.90527	1.53867	0.003613	0.039275	up
SS1G_02399	1629	hypothetical protein	15.185	50.11	3.4284	1.77754	4.19e-07	1.48e-05	up
SS1G_13356	108	hypothetical protein	610.895	244.5	0.413546	-1.27388	2.09e-09	1.14e-07	down
SS1G_03823	1944	hypothetical protein	6.1	11.875	2.01134	1.00816	0.004667	0.047906	up
SS1G_07854	714	hypothetical protein	9.565	25.91	2.80483	1.48791	7.82e-05	0.001602	up
SS1G_13363	1182	hypothetical protein	20.985	7.745	0.39189	-1.35148	0.002275	0.02746	down
SS1G_02599	594	hypothetical protein	586.92	164.94	0.291902	-1.77644	1.96e-09	1.1e-07	down
SS1G_13200	1131	hypothetical protein	1.03	10.1	10.2018	3.35076	1.05e-09	6.25e-08	up
SS1G_09250	825	hypothetical protein	1.955	19.21	10.4735	3.38868	2.78e-08	1.28e-06	up
SS1G_14396	1728	hypothetical protein	90.24	20.355	0.235936	-2.08353	8.46e-07	2.8e-05	down
SS1G_01632	417	hypothetical protein	73.47	16.25	0.230967	-2.11424	2.51e-07	9.23e-06	down
SS1G_04436	1227	18S rRNA biogenesis protein RCL1	4.045	19.25	4.93084	2.30183	2.66e-10	1.68e-08	up
SS1G_00122	1803	hypothetical protein	16.89	3.675	0.225017	-2.1519	0.000116	0.002286	down
SS1G_00735	432	hypothetical protein	4908.74	149.87	0.031752	-4.97702	4.05e-48	3.67e-45	down
SS1G_04473	2286	hypothetical protein	18.245	3.675	0.201524	-2.31098	3.39e-17	5.59e-15	down
SS1G_11579	1326	hypothetical protein	115.78	30.795	0.276135	-1.85656	0.000222	0.00397	down
SS1G_03237	858	hypothetical protein	6.15	0.395	0.064017	-3.96539	0.000198	0.003642	down
SS1G_07027	525	hypothetical protein	910.49	121.915	0.139575	-2.84089	1e-09	6.01e-08	down
SS1G_06719	981	hypothetical protein	14.095	94.035	6.73465	2.7516	1.52e-21	3.72e-19	up
SS1G_03685	1737	hypothetical protein	31.04	4.25	0.141791	-2.81816	4.54e-09	2.38e-07	down
SS1G_05113	3321	hypothetical protein	3.62	1.33	0.377919	-1.40385	7.35e-05	0.001518	down
SS1G_13022	513	hypothetical protein	0	3.77	120.325	6.91079	0.000214	0.003852	up
SS1G_12991	2154	trk family potassium uptake protein	3.755	8.345	2.29684	1.19965	0.000121	0.002371	up
SS1G_01662	1800	hypothetical protein	32.815	119.23	3.76019	1.91081	6.33e-08	2.69e-06	up
SS1G_08425	1647	sugar porter (SP) family MFS transporter	229.235	67.36	0.302884	-1.72316	1.56e-06	4.83e-05	down
SS1G_05156	621	hypothetical protein	89.34	30.635	0.355569	-1.4918	7.08e-06	0.000187	down
SS1G_07268	2010	hypothetical protein	111.175	248.535	2.31119	1.20863	0.000909	0.013249	up
SS1G_07331	3330	hypothetical protein	0.47	4.11	8.99873	3.16972	2.02e-09	1.12e-07	up
SS1G_13030	2220	hypothetical protein	23.32	2.085	0.092463	-3.43498	1.1e-09	6.52e-08	down
SS1G_03479	1230	hypothetical protein	59.6	19.875	0.336032	-1.57333	1.06e-05	0.000267	down
SS1G_09947	2718	peroxisomal hydratase-dehydrogenase-epimerase	62	167.19	2.78942	1.47997	1.29e-05	0.000321	up
SS1G_02538	480	hypothetical protein	7.705	23.07	3.1018	1.63311	0.004723	0.048374	up
SS1G_13752	783	hypothetical protein	17.75	4.07	0.23746	-2.07425	0.001128	0.015718	down
SS1G_08561	5043	amino acid adenylation domain-containing protein	1.6	0.355	0.229827	-2.12138	4.63e-07	1.61e-05	down
SS1G_07876	1149	hypothetical protein	13.77	2.015	0.160715	-2.63743	6.2e-07	2.13e-05	down
SS1G_13724	888	hypothetical protein	6.225	2.275	0.382517	-1.3864	5.18e-05	0.001106	down
SS1G_07761	273	hypothetical protein	2.66	14.07	3.70337	1.88884	0.00049	0.007978	up
SS1G_02919	1482	hypothetical protein	7.57	2.335	0.320522	-1.6415	1.39e-05	0.00034	down
SS1G_08795	978	hypothetical protein	60.735	200.02	3.46741	1.79386	1.53e-10	9.92e-09	up
SS1G_02592	939	hypothetical protein	12.205	1.655	0.127782	-2.96825	8.55e-06	0.00022	down
SS1G_05972	318	hypothetical protein	80.955	10.045	0.112164	-3.15632	2.21e-11	1.65e-09	down
SS1G_06921	606	hypothetical protein	63.275	1.82	0.029946	-5.06149	3.54e-14	3.86e-12	down
SS1G_04655	822	hypothetical protein	301.425	73.235	0.244499	-2.0321	1.63e-09	9.32e-08	down
SS1G_02397	2139	hypothetical protein	1.55	0.255	0.171091	-2.54716	0.000778	0.011682	down
SS1G_03687	1122	hypothetical protein	18.175	5.25	0.299427	-1.73972	0.001896	0.023774	down
SS1G_12861	1371	hypothetical protein	74.525	10.745	0.149077	-2.74587	1.2e-24	4.01e-22	down
SS1G_06280	1710	hypothetical protein	15.605	5.905	0.390949	-1.35495	2.05e-05	0.000477	down
SS1G_13364	1911	hypothetical protein	8.615	1.44	0.175628	-2.50941	1.38e-09	8.03e-08	down
SS1G_05461	1110	hypothetical protein	15.225	32.215	2.18759	1.12934	7.38e-05	0.001518	up
SS1G_01932	2877	hypothetical protein	5.325	12.305	2.3867	1.25502	5.47e-06	0.00015	up
SS1G_10244	468	hypothetical protein	10.38	32.25	3.77998	1.91838	2.95e-05	0.000669	up
SS1G_00877	1635	hypothetical protein	27.915	6.33	0.21156	-2.24086	4.21e-08	1.84e-06	down
SS1G_00265	1854	hypothetical protein	0.085	1.515	18.1768	4.18403	5e-06	0.000139	up
SS1G_05151	1818	hypothetical protein	1.275	56.295	46.1266	5.52753	7.95e-28	3.79e-25	up
SS1G_10167	1143	endo-polygalacturonase	1869.93	5118.4	2.83266	1.50216	0.002196	0.026765	up
SS1G_07431	378	hypothetical protein	8.93	3.565	0.411842	-1.27984	0.001117	0.015636	down
SS1G_00119	1539	hypothetical protein	185.58	6.145	0.046443	-4.42839	9.6e-05	0.00194	down
SS1G_13399	414	hypothetical protein	720.135	1841.49	2.45446	1.2954	1.15e-10	7.61e-09	up
SS1G_01861	675	hypothetical protein	42.91	100.675	2.42468	1.27779	8.25e-08	3.43e-06	up
SS1G_08248	7716	hypothetical protein	5.04	2.03	0.41548	-1.26715	1.28e-06	4.03e-05	down
SS1G_09135	1089	hypothetical protein	13.475	75.32	5.79356	2.53445	1.22e-09	7.14e-08	up
SS1G_06336	1212	hypothetical protein	3.15	0.41	0.134985	-2.88913	0.001615	0.021067	down
SS1G_06244	939	hypothetical protein	22.52	2.47	0.113376	-3.14081	1.08e-11	8.32e-10	down
SS1G_01176	1173	hypothetical protein	55.59	152.415	2.83977	1.50578	2.43e-05	0.000556	up
SS1G_07859	1389	amino acid permease	5.825	11.705	2.1492	1.1038	8.96e-05	0.001823	up
SS1G_09233	1611	hypothetical protein	3.61	0.64	0.184371	-2.43932	6.8e-05	0.001408	down
SS1G_07989	1221	hypothetical protein	0.04	6.32	298.913	8.22358	8.66e-20	1.67e-17	up
SS1G_11525	981	hypothetical protein	0.01	3.52	339.404	8.40686	8.71e-15	1.05e-12	up
SS1G_00121	1197	hypothetical protein	105.59	5.475	0.056274	-4.15138	1.69e-05	0.000403	down
SS1G_02607	1584	hypothetical protein	150.985	487.575	3.33966	1.7397	8.69e-10	5.24e-08	up
SS1G_12793	1161	3-deoxy-7-phosphoheptulonate synthase	91.595	1.19	0.013334	-6.22876	1.37e-44	1.03e-41	down
SS1G_08061	747	hypothetical protein	0.1	331.295	3440.74	11.7485	1.1e-87	9.96e-84	up
SS1G_05495	1065	hypothetical protein	19.075	42.42	2.12711	1.08889	5.72e-05	0.001208	up
SS1G_07588	750	hypothetical protein	84.705	29.43	0.350204	-1.51373	2.98e-06	8.66e-05	down
SS1G_08565	1017	hypothetical protein	18.99	1.655	0.106511	-3.23093	2.55e-21	6.08e-19	down
SS1G_14421	1206	hypothetical protein	21.52	45.05	2.17676	1.12218	7.25e-06	0.00019	up
SS1G_02738	786	hypothetical protein	161.61	67.295	0.431181	-1.21363	2.29e-07	8.48e-06	down
SS1G_04982	114	hypothetical protein	5.515	31.7	6.12312	2.61427	2.62e-09	1.42e-07	up
SS1G_10676	654	hypothetical protein	2.44	0.135	0.072491	-3.78606	0.00015	0.002886	down
SS1G_00891	1242	hypothetical protein	15.59	77.575	5.15262	2.36531	5.78e-06	0.000157	up
SS1G_02625	963	hypothetical protein	99.8	202.27	2.13921	1.09708	0.002102	0.025778	up
SS1G_04786	1200	hypothetical protein	0	1.67	197.292	7.62419	9.22e-06	0.000235	up
SS1G_09499	900	hypothetical protein	48.255	13.755	0.294456	-1.76387	8.76e-11	6.15e-09	down
SS1G_14134	834	riboflavin-specific deaminase domain-containing protein	66.585	11.455	0.178121	-2.48907	4.22e-19	7.81e-17	down
SS1G_09878	2022	hypothetical protein	50.785	12.63	0.252483	-1.98574	7.45e-06	0.000194	down
SS1G_12130	1125	hypothetical protein	264.725	33.74	0.13234	-2.91768	8.16e-09	4.09e-07	down
SS1G_13199	1239	hypothetical protein	4.915	95.36	20.1429	4.3322	3.58e-15	4.69e-13	up
SS1G_11543	1398	hypothetical protein	4.48	0.915	0.230289	-2.11849	3.68e-09	1.94e-07	down
SS1G_13522	300	hypothetical protein	259.665	31.34	0.131866	-2.92286	2.76e-08	1.28e-06	down
SS1G_02831	1137	hypothetical protein	9.635	2.625	0.247477	-2.01464	0.000183	0.003441	down
SS1G_05939	264	hypothetical protein	7.5	0.265	0.036693	-4.76836	8.98e-06	0.00023	down
SS1G_13523	312	hypothetical protein	247.665	33.245	0.142638	-2.80957	1.46e-07	5.59e-06	down
SS1G_11978	1032	hypothetical protein	19.06	6.155	0.334644	-1.5793	0.003085	0.034782	down
SS1G_07498	1365	hypothetical protein	12.2	1.43	0.120968	-3.0473	3.11e-08	1.41e-06	down
SS1G_01083	2997	hypothetical protein	36.12	1.44	0.0411	-4.6047	1.96e-06	5.88e-05	down
SS1G_12499	1764	hypothetical protein	242.7	891.465	3.80204	1.92677	4.59e-07	1.61e-05	up
SS1G_03843	516	hypothetical protein	2828.97	630.235	0.231646	-2.11001	2.43e-13	2.35e-11	down
SS1G_03562	474	hypothetical protein	11.095	2.665	0.249548	-2.00261	0.002971	0.033662	down
SS1G_05794	999	hypothetical protein	409.245	170.465	0.443549	-1.17284	3.99e-06	0.000113	down
SS1G_14316	1803	hypothetical protein	33.285	7.565	0.234612	-2.09165	2.14e-16	3.28e-14	down
SS1G_00914	537	hypothetical protein	53.685	18.1	0.351403	-1.5088	0.000464	0.007617	down
SS1G_04141	660	hypothetical protein	97.315	18.14	0.171229	-2.546	1.36e-08	6.63e-07	down
SS1G_05679	2520	hypothetical protein	94.42	35.325	0.390686	-1.35592	9.66e-11	6.68e-09	down
SS1G_14320	483	hypothetical protein	75.565	324.165	4.44659	2.1527	1.16e-06	3.7e-05	up
SS1G_03614	315	hypothetical protein	5.195	0.59	0.145171	-2.78418	3.72e-05	0.00082	down
SS1G_07743	582	hypothetical protein	27.995	71.34	2.64183	1.40154	0.000665	0.010281	up
SS1G_07988	2481	hypothetical protein	0.175	28.48	176.119	7.4604	1.11e-70	5.02e-67	up
SS1G_03475	747	hypothetical protein	68.325	32.42	0.491338	-1.02521	3.54e-05	0.000784	down
SS1G_05329	1302	hypothetical protein	206.475	52.245	0.261509	-1.93507	3.79e-18	6.59e-16	down
SS1G_05351	2010	acetyl-coenzyme A synthetase	109.79	300.27	2.82986	1.50073	9.07e-08	3.68e-06	up
SS1G_07996	126	hypothetical protein	0.55	25.705	39.4423	5.30167	1.5e-32	8e-30	up
SS1G_03969	2031	hypothetical protein	54.435	19.325	0.36639	-1.44855	9.46e-06	0.000241	down
SS1G_02820	786	hypothetical protein	112.04	29.23	0.26442	-1.9191	1.18e-08	5.78e-07	down
SS1G_13101	3180	hypothetical protein	0	1.28	457.733	8.83836	0.002555	0.030121	up
SS1G_04464	411	hypothetical protein	8.92	3.79	0.397447	-1.33117	0.002822	0.032679	down
SS1G_08118	1851	hypothetical protein	21.09	6.675	0.324144	-1.62529	1.1e-08	5.39e-07	down
SS1G_13096	1548	hypothetical protein	164.195	324.56	2.00818	1.00589	0.000627	0.00982	up
SS1G_12966	3891	hypothetical protein	22.485	10.895	0.49853	-1.00425	0.000377	0.006346	down
SS1G_10893	1638	hypothetical protein	1.305	0.175	0.139844	-2.83811	0.000995	0.014253	down
SS1G_10074	1965	hypothetical protein	6.15	13.2	2.21559	1.14769	3.27e-05	0.000731	up
SS1G_03217	1194	hypothetical protein	5.96	2.25	0.390483	-1.35667	0.002384	0.028434	down
SS1G_12048	822	hypothetical protein	14.14	290.455	10.2111	3.35206	1.05e-10	7.14e-09	up
SS1G_04475	1017	hypothetical protein	41.1	17.65	0.413286	-1.27479	1.19e-07	4.76e-06	down
SS1G_02604	360	hypothetical protein	229.65	73.855	0.333048	-1.5862	1.64e-06	5.01e-05	down
SS1G_12973	1764	hypothetical protein	10.575	29.115	2.84555	1.50871	3.61e-09	1.91e-07	up
SS1G_02245	882	hypothetical protein	112.665	13.72	0.126278	-2.98532	3.41e-14	3.81e-12	down
SS1G_06700	2568	hypothetical protein	17.38	37.405	2.22083	1.1511	6.43e-08	2.72e-06	up
SS1G_07802	1071	hypothetical protein	18.75	5.97	0.321536	-1.63695	1.45e-06	4.52e-05	down
SS1G_07973	1941	hypothetical protein	29.535	12.47	0.483424	-1.04864	0.000236	0.00418	down
SS1G_03921	1230	hypothetical protein	16.965	54.785	3.34037	1.74001	1.17e-10	7.7e-09	up
SS1G_06732	1122	anthranilate phosphoribosyltransferase	14.865	0	9.84e-08	-23.2769	1.15e-06	3.69e-05	down
SS1G_08328	1422	hypothetical protein	11.765	3.395	0.298235	-1.74548	3.63e-06	0.000104	down
SS1G_09365	1254	hypothetical protein	87.95	8.315	0.097705	-3.35542	4.64e-28	2.33e-25	down
SS1G_05424	990	hypothetical protein	60.595	25.895	0.439052	-1.18754	0.000643	0.009986	down
SS1G_05350	648	acetyl-coenzyme A synthetase	77.1	223.01	2.99421	1.58218	1.17e-06	3.71e-05	up
SS1G_06067	168	hypothetical protein	5.245	0.39	0.077105	-3.69704	1.43e-05	0.000348	down
SS1G_13828	2922	hypothetical protein	18.675	8.18	0.453243	-1.14164	0.0033	0.0368	down
SS1G_07387	570	hypothetical protein	1.735	7.755	4.50516	2.17158	0.001982	0.024651	up
SS1G_10284	402	hypothetical protein	9.605	3.45	0.37126	-1.4295	6.69e-05	0.001389	down
SS1G_02003	978	hypothetical protein	159.105	63.825	0.414691	-1.26989	1.64e-08	7.81e-07	down
SS1G_11522	684	hypothetical protein	0	8.775	1759.73	10.7811	4.48e-13	4.09e-11	up
SS1G_04483	4155	hypothetical protein	29.025	72.17	2.56855	1.36096	5.97e-08	2.55e-06	up
SS1G_05756	1911	hypothetical protein	14.725	1.835	0.128784	-2.95697	5.52e-09	2.84e-07	down
SS1G_05828	945	hypothetical protein	16.855	6.85	0.444312	-1.17035	0.002462	0.029252	down
SS1G_07029	426	hypothetical protein	44.325	8.605	0.211192	-2.24338	2.03e-09	1.12e-07	down
SS1G_05674	1380	hypothetical protein	491.53	123.06	0.258709	-1.9506	1.42e-12	1.22e-10	down
SS1G_13361	891	hypothetical protein	399.905	77.415	0.200763	-2.31643	1.1e-10	7.44e-09	down
SS1G_05676	828	hypothetical protein	139.95	39.475	0.292994	-1.77106	4.92e-05	0.001058	down
SS1G_13734	1185	sugar porter (SP) family MFS transporter	47.165	101.815	2.2327	1.15879	3.43e-05	0.000763	up
SS1G_05677	1632	hypothetical protein	157.995	55.595	0.358395	-1.48038	1.05e-11	8.23e-10	down
SS1G_02708	918	hypothetical protein	30.395	100.325	3.41619	1.77239	1.55e-11	1.19e-09	up
SS1G_09771	1035	hypothetical protein	22.135	8.75	0.410449	-1.28473	0.000335	0.005759	down
SS1G_04410	1308	hypothetical protein	0	0.59	77.8114	6.28191	0.002507	0.029669	up
SS1G_08589	2730	ATP-dependent protease La	48.34	121.71	2.53585	1.34247	1.11e-10	7.44e-09	up
SS1G_00514	813	hypothetical protein	146.705	70.76	0.494238	-1.01672	8.81e-05	0.001797	down
SS1G_07990	1779	hypothetical protein	1.6	15.295	19.6993	4.30007	4.08e-07	1.45e-05	up
SS1G_13421	1236	hypothetical protein	124.825	273.125	2.2575	1.17473	1.63e-05	0.000389	up
SS1G_05543	699	hypothetical protein	9	3.845	0.478028	-1.06483	0.002851	0.032837	down
SS1G_07059	576	hypothetical protein	158.035	44.46	0.292703	-1.77249	8.5e-08	3.51e-06	down
SS1G_14289	897	hypothetical protein	34.43	83.67	2.5143	1.33016	1.34e-05	0.00033	up
SS1G_05200	951	hypothetical protein	258.165	18.055	0.07285	-3.77893	0.001792	0.022789	down
SS1G_08068	1338	hypothetical protein	0.065	87.73	1896.73	10.8893	1.32e-63	2.98e-60	up
SS1G_14009	2454	hypothetical protein	77.315	30.985	0.468603	-1.09356	3.24e-07	1.17e-05	down
SS1G_07458	1866	hypothetical protein	20.245	4.675	0.23806	-2.07061	3.19e-08	1.43e-06	down
SS1G_13793	1077	hypothetical protein	65.02	13.14	0.20899	-2.25849	9.84e-16	1.44e-13	down
SS1G_10898	3675	hypothetical protein	4.045	0.995	0.255839	-1.96669	0.001217	0.016774	down
SS1G_10849	1602	hypothetical protein	16.385	4.155	0.26421	-1.92024	4.82e-08	2.09e-06	down
SS1G_08925	450	hypothetical protein	201.93	407.965	2.04576	1.03264	5.04e-05	0.001082	up
SS1G_13753	3957	hypothetical protein	3.145	1.315	0.43304	-1.20743	0.000965	0.013937	down
SS1G_03026	897	hypothetical protein	2.57	0.76	0.305013	-1.71306	0.002364	0.028259	down
SS1G_09095	291	hypothetical protein	133.47	16	0.124229	-3.00892	4.81e-05	0.00104	down
SS1G_00397	1947	hypothetical protein	16.59	5.05	0.315644	-1.66363	0.003711	0.039903	down
SS1G_12412	1701	sugar porter (SP) family MFS transporter	113.57	52.155	0.474496	-1.07553	0.000373	0.006295	down
SS1G_02714	1212	hypothetical protein	57.125	7.44	0.130774	-2.93485	3.73e-22	9.93e-20	down
SS1G_01060	1332	hypothetical protein	20.09	106.595	3.25752	1.70377	2.49e-08	1.16e-06	up
SS1G_00733	1146	hypothetical protein	2823.18	21.45	0.007956	-6.97377	1.97e-06	5.88e-05	down
SS1G_07889	1596	KamA family protein	178.18	10.345	0.05675	-4.13923	2.66e-20	5.36e-18	down
SS1G_01737	1239	hypothetical protein	47.525	129.695	2.88826	1.5302	4.08e-08	1.8e-06	up
SS1G_09615	801	hypothetical protein	389.61	982.77	2.57654	1.36543	4.09e-08	1.8e-06	up
SS1G_00746	1323	hypothetical protein	29.55	8.965	0.31235	-1.67876	5.74e-06	0.000156	down
SS1G_11553	1578	hypothetical protein	406.77	72.205	0.183379	-2.4471	3.73e-14	4.02e-12	down
SS1G_01086	462	hypothetical protein	185.045	638.585	3.63605	1.86237	8.9e-08	3.63e-06	up
SS1G_01696	1944	hypothetical protein	111.425	41.045	0.380432	-1.39429	2.7e-09	1.45e-07	down
SS1G_14133	909	hypothetical protein	8888.67	976.79	0.113773	-3.13576	5.24e-26	2.16e-23	down
SS1G_07723	753	hypothetical protein	68.33	24.105	0.365449	-1.45226	2.88e-08	1.31e-06	down
SS1G_08051	1353	hypothetical protein	0	1.035	140.834	7.13785	0.000239	0.004211	up
SS1G_02695	1485	hypothetical protein	0.695	2.88	4.27018	2.0943	0.000604	0.009531	up
SS1G_04795	1278	hypothetical protein	15.795	6.47	0.449328	-1.15416	0.000807	0.012049	down
SS1G_06827	915	hypothetical protein	28.46	2.98	0.108192	-3.20834	2.26e-12	1.88e-10	down
SS1G_06331	915	hypothetical protein	383.63	129.99	0.349491	-1.51667	4.58e-05	0.000996	down
SS1G_01859	1134	hypothetical protein	18.33	58.34	3.35742	1.74735	1.21e-10	7.88e-09	up
SS1G_05559	651	hypothetical protein	21.305	5.97	0.289949	-1.78613	4.07e-05	0.000889	down
SS1G_01380	1236	hypothetical protein	3.57	1.015	0.293446	-1.76883	0.002048	0.025226	down
SS1G_03299	432	hypothetical protein	471.995	51.475	0.113356	-3.14106	1.66e-22	4.69e-20	down
SS1G_02802	3153	hypothetical protein	5.095	1.62	0.32874	-1.60498	0.000101	0.002032	down
SS1G_07159	141	hypothetical protein	46.44	17.54	0.388826	-1.3628	1.82e-06	5.52e-05	down
SS1G_03098	4287	hypothetical protein	72.66	30.985	0.439455	-1.18621	7.03e-06	0.000187	down
SS1G_12725	657	hypothetical protein	6.015	1.435	0.246248	-2.02182	0.004291	0.045173	down
SS1G_14273	795	hypothetical protein	11.21	23.545	2.18534	1.12786	0.000389	0.006515	up
SS1G_08557	1218	hypothetical protein	29.83	2.68	0.093034	-3.42609	7.47e-08	3.14e-06	down
SS1G_03148	1170	hypothetical protein	20.43	6.005	0.281277	-1.82993	3.74e-06	0.000107	down
SS1G_00402	696	hypothetical protein	26.405	11.705	0.459217	-1.12275	0.004616	0.047489	down
SS1G_03570	906	hypothetical protein	30.575	12.475	0.425035	-1.23435	4.78e-06	0.000133	down
SS1G_02203	3483	hypothetical protein	32.64	104.525	3.32694	1.7342	3.37e-09	1.81e-07	up
SS1G_12084	594	hypothetical protein	13.68	2.665	0.201151	-2.31365	0.00012	0.00236	down
SS1G_09338	1779	hypothetical protein	51.805	24.975	0.497916	-1.00603	6.03e-06	0.000162	down
SS1G_09997	1371	hypothetical protein	7.32	36.655	5.18361	2.37396	1.92e-10	1.23e-08	up
SS1G_07698	4440	hypothetical protein	11.76	4.28	0.371185	-1.42979	3.2e-05	0.000717	down
SS1G_04975	1650	isocitrate lyase	108.64	379.205	3.60663	1.85065	1.17e-14	1.37e-12	up
SS1G_11104	1497	hypothetical protein	35.225	104.88	3.06132	1.61416	1.03e-12	9.06e-11	up
SS1G_01776	1347	hypothetical protein	255.74	49.655	0.200463	-2.3186	1.21e-13	1.21e-11	down
SS1G_08060	933	hypothetical protein	0.025	82.815	1809.18	10.8211	1.65e-35	9.32e-33	up
SS1G_02446	1074	hypothetical protein	57.51	170.72	3.04642	1.60711	3.02e-11	2.24e-09	up
SS1G_01302	1605	sugar porter (SP) family MFS transporter	1.695	8.205	5.02149	2.32811	2.2e-07	8.19e-06	up
SS1G_05195	1254	hypothetical protein	39.305	15.41	0.404051	-1.30739	0.000617	0.009711	down
SS1G_00458	1170	hypothetical protein	257.565	503.815	2.02977	1.02131	0.001275	0.017311	up
SS1G_06820	1305	hypothetical protein	13.995	29.805	2.20541	1.14105	0.002887	0.033062	up
SS1G_13428	1236	hypothetical protein	41.54	134.65	3.21566	1.68511	3.72e-15	4.81e-13	up
SS1G_14018	2019	hypothetical protein	10.66	35.1	3.2428	1.69724	5.85e-06	0.000158	up
SS1G_11369	1032	hypothetical protein	232.225	113.6	0.474278	-1.07619	2.97e-05	0.000673	down
SS1G_07429	1446	hypothetical protein	36.795	8.99	0.251663	-1.99043	4.94e-06	0.000137	down
SS1G_07146	2676	hypothetical protein	5.355	0.965	0.185542	-2.43019	4.24e-10	2.65e-08	down
SS1G_01657	3543	hypothetical protein	59.68	24.625	0.425644	-1.23228	8.21e-06	0.000212	down
SS1G_13957	1596	hypothetical protein	24.29	73.345	3.12148	1.64223	0.000123	0.002413	up
SS1G_13652	1008	hypothetical protein	139.7	288.405	2.1347	1.09404	8.79e-07	2.91e-05	up
SS1G_07376	273	hypothetical protein	22.31	70.94	3.2299	1.69149	0.004334	0.045574	up
SS1G_08204	474	hypothetical protein	12.875	28.535	2.30418	1.20425	0.003339	0.037008	up
SS1G_02422	927	hypothetical protein	25.445	8.35	0.339477	-1.55861	0.000529	0.008517	down
SS1G_10904	636	hypothetical protein	57.155	18.225	0.329535	-1.6015	0.000255	0.004462	down
SS1G_07085	1029	hypothetical protein	1.815	4.485	2.40873	1.26827	0.000673	0.010373	up
SS1G_08280	2034	hypothetical protein	2.95	0.705	0.24676	-2.01882	0.001656	0.021477	down
SS1G_13516	420	hypothetical protein	34.275	75.5	2.34138	1.22736	0.003194	0.03584	up
SS1G_13369	519	hypothetical protein	68.985	24.01	0.374387	-1.4174	0.001911	0.023929	down
SS1G_00732	2349	hypothetical protein	203.915	10.55	0.053521	-4.22376	1.54e-15	2.21e-13	down
SS1G_08136	1677	hypothetical protein	67.425	5.505	0.058793	-4.08821	0.002859	0.032892	down
SS1G_11988	2037	hypothetical protein	97.265	9.325	0.110924	-3.17235	8.46e-14	8.8e-12	down
SS1G_04177	1143	hypothetical protein	0.58	3.725	6.63994	2.73117	0.003358	0.037168	up
SS1G_13359	831	hypothetical protein	2773.37	965.24	0.360433	-1.4722	8.69e-08	3.57e-06	down
SS1G_04100	969	hypothetical protein	39.33	11.115	0.273104	-1.87248	2.68e-06	7.84e-05	down
SS1G_04994	1233	hypothetical protein	13.95	27.025	2.0036	1.0026	0.003628	0.039338	up
SS1G_12963	792	hypothetical protein	7.355	2.125	0.298362	-1.74486	0.00491	0.049721	down
SS1G_00244	948	hypothetical protein	48.68	16.035	0.34209	-1.54755	0.003469	0.038076	down
SS1G_04817	1074	hypothetical protein	27.115	9.92	0.378702	-1.40087	0.002366	0.028259	down
SS1G_05990	1056	hypothetical protein	47.265	18.215	0.399385	-1.32415	0.000805	0.012049	down
SS1G_10295	648	hypothetical protein	35.385	82.555	2.41683	1.27312	0.000477	0.007805	up
SS1G_03359	1470	arginine biosynthesis ArgJ 2, mitochondrial	65.64	18.73	0.294732	-1.76253	7.47e-07	2.53e-05	down
SS1G_03544	1233	hypothetical protein	61.03	28.455	0.482026	-1.05282	0.00023	0.004091	down
SS1G_02748	822	hypothetical protein	4.25	0.28	0.048407	-4.36863	0.000367	0.006219	down
SS1G_09277	1482	hypothetical protein	1.095	0	0.006249	-7.32211	0.000411	0.00682	down
SS1G_05389	2586	hypothetical protein	28.955	13.785	0.491282	-1.02538	3.9e-06	0.000111	down
SS1G_07758	1320	hypothetical protein	57.46	18.24	0.329368	-1.60223	0.001025	0.014586	down
SS1G_12500	1641	hypothetical protein	277.775	604.505	2.25594	1.17373	0.00435	0.045655	up
SS1G_07019	2226	hypothetical protein	14.255	2.04	0.129668	-2.9471	3.32e-15	4.48e-13	down
SS1G_07456	1902	hypothetical protein	2.465	0.79	0.292141	-1.77527	0.00077	0.011595	down
SS1G_04152	1551	hypothetical protein	16.315	7.435	0.470532	-1.08764	0.000973	0.014012	down
SS1G_10715	2481	hypothetical protein	125.085	25	0.205758	-2.28098	1.93e-09	1.09e-07	down
SS1G_02340	1296	hypothetical protein	1.605	13.385	8.98482	3.16749	6e-15	7.57e-13	up
SS1G_07479	537	hypothetical protein	23.445	6.945	0.307079	-1.70332	0.000449	0.007387	down
SS1G_05245	942	hypothetical protein	1.285	5.385	3.46432	1.79257	0.000365	0.006205	up
SS1G_04661	891	hypothetical protein	84.025	21.07	0.260261	-1.94197	3.14e-05	0.000708	down
SS1G_13505	333	hypothetical protein	217.49	6.955	0.041298	-4.59779	1.11e-22	3.25e-20	down
SS1G_12062	1338	hypothetical protein	11.71	23.31	2.05903	1.04197	0.001734	0.022207	up
SS1G_03824	903	hypothetical protein	5.23	12.825	2.53786	1.34361	0.000601	0.009491	up
SS1G_07845	957	hypothetical protein	12.66	2.275	0.186305	-2.42427	9.7e-14	9.98e-12	down
SS1G_05675	1107	hypothetical protein	158.83	38.895	0.256786	-1.96136	2e-17	3.36e-15	down
SS1G_08627	729	hypothetical protein	13.755	38.585	2.90712	1.53959	0.000127	0.002458	up
SS1G_02851	1416	hypothetical protein	3.205	0.915	0.293112	-1.77047	0.001503	0.019803	down
SS1G_14435	1077	hypothetical protein	71.365	148.54	2.0648	1.046	0.000503	0.008173	up
SS1G_10495	1131	hypothetical protein	522.655	62.885	0.12464	-3.00417	0.001021	0.014565	down
SS1G_02054	1617	hypothetical protein	2.445	0.635	0.281601	-1.82827	0.001474	0.019509	down
SS1G_11523	240	hypothetical protein	0	38.37	3405.46	11.7336	1.78e-15	2.52e-13	up
SS1G_04906	933	hypothetical protein	22.74	1.3	0.058906	-4.08543	1.64e-25	5.95e-23	down
SS1G_02412	1881	hypothetical protein	48.67	13.375	0.284973	-1.8111	5.42e-05	0.001154	down
SS1G_08550	270	hypothetical protein	148.775	44.305	0.299125	-1.74118	0.003438	0.037819	down
SS1G_13426	2154	hypothetical protein	24.875	55.965	2.32224	1.21551	1.43e-08	6.91e-07	up
SS1G_11387	972	hypothetical protein	29.59	10.415	0.363932	-1.45826	2.96e-07	1.08e-05	down
SS1G_01171	276	hypothetical protein	337.03	777.445	2.53523	1.34211	2.05e-05	0.000476	up
SS1G_07355	1878	pH-response transcription factor pacC/RIM101	5.64	13.315	2.4346	1.28368	0.001458	0.019354	up
SS1G_01389	822	hypothetical protein	16.12	1.985	0.128001	-2.96578	7.3e-10	4.43e-08	down
SS1G_06741	507	hypothetical protein	54.05	105.275	2.02255	1.01618	0.001183	0.016399	up
SS1G_10716	876	hypothetical protein	836.19	280.165	0.325756	-1.61813	7.03e-11	5.01e-09	down
SS1G_02020	3132	thioester reductase domain-containing protein	3.025	7.675	2.35424	1.23526	4.21e-05	0.000918	up
SS1G_05337	672	hypothetical protein	791.63	356.375	0.466389	-1.10039	6.7e-07	2.29e-05	down
SS1G_11066	813	hypothetical protein	140.36	341.345	2.54917	1.35003	1.61e-07	6.14e-06	up
SS1G_00332	1161	hypothetical protein	25.525	118.055	4.79733	2.26223	1.04e-06	3.36e-05	up
SS1G_02155	759	hypothetical protein	710.87	88.31	0.129073	-2.95374	1.19e-12	1.03e-10	down
SS1G_10867	1218	hypothetical protein	16.79	8.11	0.499205	-1.00229	0.00072	0.011011	down
SS1G_03545	321	hypothetical protein	1.895	31.125	6.75413	2.75577	1.18e-06	3.73e-05	up
SS1G_06319	540	hypothetical protein	75.395	286.15	3.60213	1.84885	5.72e-13	5.18e-11	up
SS1G_08069	291	hypothetical protein	0	27.395	198.166	7.63056	1e-05	0.000254	up
SS1G_09260	3603	hypothetical protein	3.29	6.52	2.05538	1.03941	0.000778	0.011682	up
SS1G_05968	114	hypothetical protein	17.69	70.89	4.75751	2.25021	3.48e-07	1.25e-05	up
SS1G_11554	258	hypothetical protein	381.675	57.295	0.15602	-2.6802	1.34e-07	5.2e-06	down
SS1G_11508	3066	hypothetical protein	0.01	1.275	161.368	7.33421	2.8e-06	8.15e-05	up
SS1G_08926	1251	hypothetical protein	70.56	169.65	2.48902	1.31558	1.1e-06	3.54e-05	up
SS1G_01832	666	hypothetical protein	66.835	1.755	0.036239	-4.78631	6.38e-50	7.23e-47	down
SS1G_04805	1569	hypothetical protein	94.52	41.965	0.45972	-1.12117	0.001806	0.022904	down
SS1G_08067	453	hypothetical protein	0	3.89	368.486	8.52546	1.23e-07	4.88e-06	up
SS1G_13425	1071	transcription factor tfb4	8.735	19.755	2.33721	1.22479	0.000111	0.002213	up
SS1G_03611	360	hypothetical protein	1752.28	693.515	0.407994	-1.29338	0.001098	0.01546	down
SS1G_01764	747	hypothetical protein	9.4	25.23	2.75813	1.46369	1.25e-05	0.000311	up
SS1G_06485	4176	hypothetical protein	1.66	3.71	2.32197	1.21535	0.001994	0.024754	up
SS1G_06841	1554	hypothetical protein	2.505	0.905	0.384414	-1.37927	0.004577	0.047199	down
SS1G_11320	1053	hypothetical protein	7.47	30.1	4.18442	2.06503	0.000292	0.005049	up
SS1G_00601	858	hypothetical protein	48.445	131.21	2.79858	1.4847	4.57e-10	2.83e-08	up
SS1G_07183	579	hypothetical protein	53.19	119.825	2.33696	1.22463	0.001554	0.020358	up
SS1G_10413	1656	sugar porter (SP) family MFS transporter	52.545	16.655	0.325739	-1.61821	1.98e-11	1.5e-09	down
SS1G_00547	1530	hypothetical protein	1359.2	306.065	0.232773	-2.10301	3.92e-16	5.91e-14	down
SS1G_07430	3540	hypothetical protein	21.32	5.535	0.267854	-1.90048	9.05e-07	2.97e-05	down
SS1G_13751	3006	hypothetical protein	11.085	5.865	0.471857	-1.08358	1.56e-05	0.000374	down
SS1G_05250	1350	hypothetical protein	13.805	4.94	0.369968	-1.43453	0.000627	0.00982	down
SS1G_08837	1245	hypothetical protein	127.62	402.245	2.93673	1.55421	7.98e-07	2.67e-05	up
SS1G_04923	1191	hypothetical protein	835.23	170.7	0.212189	-2.23658	9.21e-08	3.72e-06	down
SS1G_04413	879	hypothetical protein	26.165	10.33	0.40888	-1.29025	0.000525	0.008471	down
SS1G_11509	2154	hypothetical protein	0	0.92	215.718	7.753	2.13e-05	0.000493	up
SS1G_01798	552	hypothetical protein	258.285	502.095	2.0182	1.01307	0.000118	0.002325	up
SS1G_11383	3906	hypothetical protein	3.025	1.345	0.458484	-1.12506	0.000197	0.003635	down
SS1G_12293	906	hypothetical protein	13.63	4.365	0.33116	-1.5944	2.43e-05	0.000556	down
SS1G_01336	1419	hypothetical protein	13.025	5.175	0.437908	-1.1913	0.000404	0.006742	down
SS1G_14166	1587	hypothetical protein	9.305	4.14	0.460245	-1.11953	0.001443	0.01918	down
SS1G_08634	1314	hypothetical protein	7.015	18.84	2.78019	1.47518	0.000105	0.002105	up
SS1G_09163	774	hypothetical protein	25.185	6.3	0.259112	-1.94835	1.54e-07	5.89e-06	down
SS1G_02328	1872	hypothetical protein	23.775	59.07	2.72702	1.44732	1.15e-05	0.00029	up
SS1G_12396	1146	hypothetical protein	24.585	11.465	0.483613	-1.04807	0.00256	0.030142	down
SS1G_02826	1704	haloacid dehalogenase, type II	4.115	1.67	0.414326	-1.27116	0.002228	0.027118	down
SS1G_11505	2481	hypothetical protein	0.12	32.395	302.379	8.24021	1.92e-67	5.79e-64	up
SS1G_00513	939	hypothetical protein	207.4	68.505	0.340795	-1.55303	1.45e-08	6.97e-07	down
SS1G_09446	7794	hypothetical protein	10	4.535	0.471227	-1.08551	0.000806	0.012049	down
SS1G_04264	3543	hypothetical protein	20.585	51.73	2.9012	1.53665	4.03e-08	1.79e-06	up
SS1G_04019	1134	hypothetical protein	7.55	23.08	3.16021	1.66002	0.001236	0.01696	up
SS1G_03247	1740	hypothetical protein	9.455	1.575	0.171954	-2.53991	2.54e-05	0.000579	down
SS1G_01953	1152	hypothetical protein	29.86	99.455	3.45759	1.78977	0.000447	0.007371	up
SS1G_06389	729	hypothetical protein	6.885	2.465	0.375074	-1.41475	0.001978	0.02464	down
SS1G_14094	198	hypothetical protein	13.435	5.95	0.295998	-1.75634	0.00075	0.011367	down
SS1G_10083	867	hypothetical protein	18.365	2.2	0.139149	-2.84529	3.58e-13	3.35e-11	down
SS1G_03579	1614	sugar porter (SP) family MFS transporter	21.44	7.35	0.363759	-1.45895	4.94e-08	2.13e-06	down
SS1G_13029	1005	hypothetical protein	16.08	0.115	0.005179	-7.59301	6.95e-15	8.5e-13	down
SS1G_07425	1554	hypothetical protein	38.675	16.565	0.442177	-1.1773	0.000486	0.00793	down
SS1G_05876	1428	hypothetical protein	42.835	10.59	0.267521	-1.90228	3.6e-05	0.000796	down
SS1G_02499	717	hypothetical protein	22.625	8.72	0.481723	-1.05373	0.000193	0.003569	down
SS1G_11498	1725	choline-sulfatase	117.6	249.605	2.19371	1.13337	7.2e-06	0.000189	up
SS1G_00840	2001	hypothetical protein	780.07	300.71	0.397302	-1.33169	0.002027	0.024997	down
SS1G_00468	1053	hypothetical protein	8.48	103.42	12.6378	3.65967	7.82e-13	6.94e-11	up
SS1G_05832	1368	hypothetical protein	16.425	516.2	32.6055	5.02704	1.1e-23	3.57e-21	up
SS1G_05556	1836	drug:H+ antiporter-2 (14 Spanner) (DHA2) family drug resistance MFS transporter	9.71	1.07	0.113705	-3.13663	1.66e-16	2.59e-14	down
SS1G_11476	1047	hypothetical protein	11.84	4.88	0.426003	-1.23106	0.00337	0.037211	down
SS1G_02027	1221	hypothetical protein	19.14	6.16	0.335705	-1.57473	1.16e-06	3.7e-05	down
SS1G_00057	1122	hypothetical protein	77.275	33.225	0.445188	-1.16751	0.000468	0.00768	down
SS1G_12287	834	hypothetical protein	14.93	1.705	0.118948	-3.07159	5.56e-05	0.001179	down
SS1G_13882	975	hypothetical protein	2.405	0.9	0.385034	-1.37694	0.000619	0.009729	down
SS1G_09557	3090	hypothetical protein	3.035	6.195	2.10751	1.07554	0.001317	0.017802	up
SS1G_02542	900	hypothetical protein	5.6	1.02	0.18854	-2.40706	0.003292	0.036761	down
SS1G_05640	294	hypothetical protein	13.295	31.35	2.4356	1.28428	8.21e-07	2.73e-05	up
SS1G_01939	501	hypothetical protein	1.425	0.08	0.054953	-4.18567	0.000343	0.005879	down
SS1G_10185	471	hypothetical protein	179.44	1.015	0.007717	-7.01772	9.11e-54	1.37e-50	down
SS1G_03382	501	hypothetical protein	1465.13	445.065	0.372308	-1.42543	7.65e-08	3.21e-06	down
SS1G_02791	1242	hypothetical protein	2.94	0.93	0.305782	-1.70942	0.000901	0.013156	down
SS1G_11591	1572	sugar porter (SP) family MFS transporter	5.58	1.46	0.268872	-1.89501	5.41e-06	0.000149	down
SS1G_13362	591	hypothetical protein	118.12	16.58	0.145756	-2.77837	4.61e-23	1.39e-20	down
SS1G_09730	1278	hypothetical protein	60.495	2.005	0.035202	-4.82821	0.002658	0.031088	down
SS1G_08995	408	hypothetical protein	1.865	11.72	6.43232	2.68534	2.72e-05	0.000619	up
SS1G_14408	1176	hypothetical protein	3.935	0.5	0.131484	-2.92704	1.5e-05	0.000362	down
SS1G_04519	693	hypothetical protein	344.43	34.735	0.104734	-3.2552	4.42e-21	9.77e-19	down
SS1G_13423	1191	hypothetical protein	260.895	610.085	2.41793	1.27377	2.82e-08	1.29e-06	up
SS1G_09058	3339	NAD(P)(+) transhydrogenase (AB-specific), alpha subunit	9.735	3.52	0.378782	-1.40056	6.13e-06	0.000165	down
SS1G_02996	1146	hypothetical protein	41.855	84.71	2.09114	1.06429	9.37e-07	3.06e-05	up
SS1G_03316	840	hypothetical protein	27.625	0	0.000518	-10.9156	2.47e-13	2.35e-11	down
SS1G_09650	1401	hypothetical protein	6.705	0.83	0.128075	-2.96494	1.84e-15	2.57e-13	down
SS1G_04171	330	hypothetical protein	210.785	679.785	3.42407	1.77571	8.15e-08	3.4e-06	up
SS1G_09475	1665	hypothetical protein	157.04	332.42	2.18887	1.13019	0.000188	0.003499	up
SS1G_03387	1764	hypothetical protein	3.365	0.83	0.254985	-1.97152	3.56e-06	0.000103	down
SS1G_00311	3054	hypothetical protein	10.2	26.765	2.70221	1.43414	6.77e-06	0.00018	up
SS1G_05401	450	hypothetical protein	56.22	26.02	0.481644	-1.05396	0.002174	0.026528	down
SS1G_13339	1941	hypothetical protein	86.475	194.265	2.32215	1.21546	8.81e-06	0.000226	up
SS1G_00858	1419	hypothetical protein	3.98	8.855	2.30293	1.20347	0.002512	0.02969	up
SS1G_10734	852	hypothetical protein	29.89	8.645	0.294967	-1.76138	1.01e-08	5.02e-07	down
SS1G_04343	1818	hypothetical protein	78.08	191.07	2.52763	1.33779	6.74e-09	3.45e-07	up
SS1G_09776	1638	hypothetical protein	6.155	26.76	4.18935	2.06673	1.63e-06	4.99e-05	up
SS1G_06661	744	cyanamide hydratase family HD domain-containing protein	44.315	19.78	0.454872	-1.13647	5.75e-05	0.001208	down
SS1G_10447	1464	hypothetical protein	7.75	2.475	0.361052	-1.46972	0.000587	0.009308	down
SS1G_14082	219	hypothetical protein	1.625	0.075	0.047359	-4.40023	0.003709	0.039903	down
SS1G_07116	1458	hypothetical protein	3.765	10.41	2.86068	1.51636	0.001121	0.015645	up
SS1G_04924	1353	isocitrate dehydrogenase [NADP], mitochondrial	458.945	964.37	2.16923	1.11718	4.05e-06	0.000114	up
SS1G_13521	1506	hypothetical protein	62.89	36.795	0.47555	-1.07233	0.002831	0.032696	down
SS1G_05181	879	acyl-CoA thioesterase II	20.055	44.935	2.31972	1.21395	0.000689	0.010596	up
SS1G_06477	1539	hypothetical protein	29.015	59.485	2.13526	1.09441	0.000347	0.005933	up
SS1G_02828	615	hypothetical protein	350.395	81.23	0.239939	-2.05926	2.09e-12	1.75e-10	down
SS1G_03624	684	hypothetical protein	16.665	39.07	2.25063	1.17033	0.000436	0.007225	up
SS1G_08011	543	hypothetical protein	0	9.4	962.262	9.91029	8.51e-11	6.02e-09	up
SS1G_00241	525	hypothetical protein	65.59	22.08	0.350744	-1.51151	0.004014	0.042752	down
SS1G_13552	1575	hypothetical protein	34.345	15.635	0.470332	-1.08825	4.82e-05	0.00104	down
SS1G_06517	870	hypothetical protein	18.52	4.165	0.23319	-2.10042	7.87e-06	0.000204	down
SS1G_07359	1818	hypothetical protein	237.49	72.72	0.321892	-1.63535	0.001187	0.016438	down
SS1G_06447	2073	hypothetical protein	6.865	1.835	0.27625	-1.85595	2.14e-05	0.000493	down
SS1G_04610	681	hypothetical protein	44.99	19.645	0.466132	-1.10119	0.000406	0.00676	down
SS1G_13186	1479	hypothetical protein	13.265	31.035	2.41988	1.27494	0.000987	0.014165	up
SS1G_00472	585	hypothetical protein	241.75	101.415	0.43531	-1.19989	3.67e-07	1.31e-05	down
SS1G_14407	2085	hypothetical protein	1.57	0.325	0.213792	-2.22572	1.78e-05	0.00042	down
SS1G_00120	1863	hypothetical protein	21.21	1.855	0.090716	-3.4625	1.4e-07	5.41e-06	down
SS1G_03104	2397	protein disulfide-isomerase domain	21.395	9.24	0.450914	-1.14908	0.000292	0.005049	down
SS1G_08208	1191	hypothetical protein	12.795	37.605	3.03967	1.60391	0.000105	0.00211	up
SS1G_10446	699	hypothetical protein	44.745	9.345	0.216936	-2.20466	6.19e-06	0.000166	down
SS1G_02025	759	hypothetical protein	69.6	12.575	0.187193	-2.4174	4.75e-14	5.06e-12	down
SS1G_04468	1581	hypothetical protein	44.565	11.455	0.264706	-1.91754	3.67e-06	0.000105	down
SS1G_06282	2580	hypothetical protein	6.985	1.095	0.163966	-2.60853	1.65e-07	6.25e-06	down
SS1G_01759	1530	hypothetical protein	2.68	0.715	0.27523	-1.86129	0.000914	0.013279	down
SS1G_05463	1014	hypothetical protein	195.79	64.87	0.342539	-1.54566	6.01e-12	4.86e-10	down
SS1G_13430	1002	hypothetical protein	206.215	413.465	2.0163	1.01171	0.00052	0.008401	up
SS1G_04794	912	hypothetical protein	492.395	129.98	0.27287	-1.87371	1.35e-05	0.000331	down
SS1G_02495	1731	hypothetical protein	48.99	144.44	2.92908	1.55045	0.000323	0.005556	up
SS1G_14497	2052	hypothetical protein	47.715	13.875	0.296598	-1.75342	8.39e-12	6.66e-10	down
SS1G_01422	972	hypothetical protein	67.415	20.175	0.30976	-1.69078	3.49e-09	1.86e-07	down
SS1G_10238	2208	hypothetical protein	16.345	52.935	3.3494	1.7439	8.7e-08	3.57e-06	up
SS1G_01217	3228	hypothetical protein	20.71	4.525	0.226359	-2.14331	1.42e-05	0.000346	down
SS1G_10172	1260	hypothetical protein	9.69	1.485	0.170178	-2.55488	1.12e-12	9.73e-11	down
SS1G_10197	4062	hypothetical protein	15.155	5.575	0.378888	-1.40016	6.39e-05	0.001334	down
