# Supplementary material for: Host-Induced Gene Silencing of a Multifunction Gene Sscnd1 Enhances Plant Resistance Against Sclerotinia sclerotiorum
Source: Front Microbiol. 2021 Oct 8;12:693334. doi: 10.3389/fmicb.2021.693334 (PMC8531507; doi:10.3389/fmicb.2021.693334)
Supplement: Supplementary Table 1 — Information on the primers used in this study. [file Data_Sheet_2.ZIP › Supplementary Table 3.xlsx]

## Sheet: Sheet1
Table S3. Segregation analyses and lesion areas of HIGS-Sscnd1 transgenic Arabidopsis thaliana lines and controls after inoculation with Sclerotinia sclerotiorum.
T1 plantlets regenerated and transferred to greenhouse	Lesion area of T1 generation (cm2)	Segregation ratio of T1 seed	Number of lines produced in T2 generation (code of lines)	Mean lesion area of T2 generation (cm2)	Plants that showed no segregation of T3 seed	Lesion area of T3 generation in vitro (cm2)	Lesion area of T3 generation in vivo (cm2)
HIGS-Sicnd1-1	0.51 ± 0.13	3:1
HIGS-Sicnd1-2	0.61 ± 0.10	3:1
HIGS-Sicnd1-3	0.57 ± 0.12	3:1
HIGS-Sicnd1-4	0.66 ± 0.12	10:1
HIGS-Sicnd1-5	0.52 ± 0.07	10:1
HIGS-Sicnd1-6	0.59 ± 0.10	5:1
HIGS-Sicnd1-10	0.50 ± 0.07	3:1
HIGS-Sicnd1-13	0.48 ± 0.07	3:1
HIGS-Sicnd1-14	0.46 ± 0.07	3:1	12 (1-122)	0.62 ± 0.12
HIGS-Sicnd1-15	0.48 ± 0.09	3:1
HIGS-Sicnd1-16	0.54 ± 0.04	3:1
HIGS-Sicnd1-17	0.51 ± 0.11	10:1
HIGS-Sicnd1-19	0.46 ± 0.04	3:1	23 (1-232)	0.67 ± 0.16
HIGS-Sicnd1-20	0.42 ± 0.08	3:1
HIGS-Sicnd1-21	0.61 ± 0.04	3:1
HIGS-Sicnd1-22	0.50 ± 0.07	3:1
HIGS-Sicnd1-23	0.51 ± 0.10	10:1
HIGS-Sicnd1-24	0.53 ± 0.13	3:1
HIGS-Sicnd1-25	0.38 ± 0.05	3:1	19 (1-192)	0.58 ± 0.11	22 、42、62	0.48 ± 0.08	0.48 ± 0.11
HIGS-Sicnd1-27	0.50 ± 0.06	3:1
HIGS-Sicnd1-29	0.52 ± 0.10	3:1
HIGS-Sicnd1-30	0.50 ± 0.06	3:1
HIGS-Sicnd1-31	0.52 ± 0.03	3:1
HIGS-Sicnd1-32	0.46 ± 0.04	3:1	12 (1-122)	0.61 ± 0.11
HIGS-Sicnd1-33	0.48 ± 0.03	3:1
HIGS-Sicnd1-34	0.55 ± 0.14	3:1
HIGS-Sicnd1-35	0.46 ± 0.03	15:1
HIGS-Sicnd1-36	0.51 ± 0.11	10:1
HIGS-Sicnd1-37	0.51 ± 0.13	5:1
HIGS-Sicnd1-38	0.56 ± 0.07	6:1
HIGS-Sicnd1-39	0.38 ± 0.01	3:1	25 (1-252)	0.55 ± 0.04	12 、52、72、122、202	0.40 ± 0.10	0.36 ± 0.11
HIGS-Sicnd1-40	0.48 ± 0.06	15:1
HIGS-Sicnd1-41	0.54 ± 0.10	9:1
HIGS-Sicnd1-42	0.40 ± 0.06	3:1	16 (1-162)	0.52 ± 0.12	42 、82、92、152	0.49 ± 0.14	0.57 ± 0.10
HIGS-Sicnd1-43	0.50 ± 0.12	10:1
HIGS-Sicnd1-45	0.50 ± 0.11	10:1
HIGS-Sicnd1-46	0.44 ± 0.05	5:1
HIGS-Sicnd1-47	0.53 ± 0.13	15:1
HIGS-Sicnd1-48	0.48 ± 0.04	5:1
HIGS-Sicnd1-49	0.49 ± 0.14	15:1
HIGS-Sicnd1-50	0.52 ± 0.04	5:1
HIGS-Sicnd1-51	0.60 ± 0.10	10:1
HIGS-Sicnd1-52	0.52 ± 0.08	3:1
HIGS-Sicnd1-53	0.47 ± 0.16	10:1
HIGS-Sicnd1-54	0.42 ± 0.13	9:1
HIGS-Sicnd1-55	0.46 ± 0.13	5:1
HIGS-Sicnd1-56	0.59 ± 0.13	3:1
HIGS-Sicnd1-57	0.47 ± 0.16	10:1
HIGS-Sicnd1-58	0.51 ± 0.16	15:1
HIGS-Sicnd1-59	0.57 ± 0.11	10:1
Wild-type Col-0	0.81 ± 0.16			0.88 ± 0.10		0.75 ± 0.11	1.11 ± 0.18
Empty vector line	0.80 ± 0.09			0.86 ± 0.11		0.73 ± 0.16	1.23 ± 0.14
