# Supplementary material for: Host-Induced Gene Silencing of a Multifunction Gene Sscnd1 Enhances Plant Resistance Against Sclerotinia sclerotiorum
Source: Front Microbiol. 2021 Oct 8;12:693334. doi: 10.3389/fmicb.2021.693334 (PMC8531507; doi:10.3389/fmicb.2021.693334)
Supplement: Supplementary Table 1 — Information on the primers used in this study. [file Data_Sheet_2.ZIP › Supplementary Table 1.xlsx]

## Sheet: Sheet1
Table S1. Information on the primers used in this study.
Primer name	F(5'-3')	R(5'-3')
Sscnd1-RNAi	TCC CCCGGG AAGCTT CTATCATCCCATTCGTTGCC	TAA CTGCAG GATATC GCGATGTTACCCCTTCTGC
Sscnd1-HIGS	CCC AAGCTT TCTAGA CTATCATCCCATTCGTTGCC	TAA CTGCAG GATATC GCGATGTTACCCCTTCTGC
Sscnd1-VIGS-1	CCG GAATTC AGTTAGCAGCAATGGAGGTG	CGC GGTACC AGCCATGGTGTTGGGACCAGC
Sscnd1-VIGS-2	CCG GAATTC TGGTGACATGGGTGGAAAC	CGC GGTACC CACCTCCATTGCTGCTAACT
Sscnd1-RT	ATCATCCCATTCGTTGCC	CGACCTCAGTTTGCTTGTTG
SS1G_00173-RT	ACCACGGCTCAAACACTCA	CTGGGGATGCTACGGATG
SS1G_04934-RT	TAACAACTGTGGGCGAACC	TGGAATGTCCCCGAGATAG
SS1G_10311-RT	GGATGCGGTTCTGAGGC	ATGTTTGCGGCGTGGA
SS1G_14237-RT	CGCTGGACCATTCGGTG	CGTTGCTTCGGAGTTTGCT
SS1G_08467-RT	CCACCTCGTATCTCCTCAT	CATCCCAGTTGGTGACGACACC
SS1G_11591-RT	GTCCGCTCGCTACTCAAATGG	CAGGTGAAGCATACGGAACAGG
SS1G_08425-RT	GGAACTAGACATATGGCCGAGGAAC	CTTTTCATGCGGCACATCTTT
SS1G_10413-RT	CTCGCTCGGTTTCTGGTATTG	TGCTTCAGGTTTCTTGGGCT
SS1G_03579-RT	CTGATTCCATTGTCGCAGTAC	ACTTCAAGCGTATCGGCAT
SS1G_12412-RT	TGTCGTAGGAACTGAGGAGCC	GTACTCTCTTGAGCCTTCCATTG
SS1G_03316-RT	TGTCGCTGAAGCAACTAT	AGGATTGGCTGAAGAAAG
SS1G_00119-RT	CAGTTGGCTCTTATAGATACAG	AGTTGGAACAGGGCATTA
SS1G_08706-RT	GGGAACTCAATCCAACGG	GCAGACTCAGGAGCCAAA
SS1G_09365-RT	GGCTGCCAGGTGATAAAG	CAATCCACGGTTCAAAGA
SS1G_00263-RT	CGCTACCGTCAGCACATC	GCCTGGCAAGCATAATCG
SS1G_07984-RT	CGAACCTGGCTCCTCTAC	TATCGCATACGGCTGAAA
SS1G_02046-RT	TATCTTCGTCATGGCTATCT	TGTAACTCCGTATGTGGC
SS1G_10746-RT	GGTGGAGTGGCTTTGG	GGGTTTGGGTTTGTTT
SS1G_07841-RT	TGGGCTACCACCTTTA	TGCTTCCGTTTCATTT
BC1G_08931-RT	CAGACTGGTGACATGGGAGG	GGAAACTTGAGGAAGGGTGG
ST-Sscnd1	GTCGTATCCAGTGCAGGGTCCGAGGTATTCGCACTGGATACGACGTGAAA	TTGGACCATTTCTCGATTTA
ST-Sscnd1-RT	CGCGCGTAACTTGAGGAAGAG	AGTGCAGGGTCCGAGGTATT
AtPR1-RT	TTGTAGGTGCTCTTGTTC	TGCCTCTTAGTTGTTCTG
AtPR2-RT	ATGAGAATAAGAAGGAACCA	AACATACTACACGCTGAA
AtPR5-RT	ATCACCCACAGCACAGAG	GATGAACACGAGGAAGAGAATG
AtPDF1.2-RT	TCACCCTTATCTTCGCTGCTCT	ATGATCCATGTTTGGCTCCTTC
Sstub1	GTGAGGCTGAGGGCTGTGA	CCTTTGGCGATGGGACG
BcActin	TGCTCCAGAAGCTTTGTTCCAA	TCGGAGATACCTGGGTACATAG
AtActin8	GCAGACCGTATGAGCAAAG	GGAAGCAAGGATAGAACCAC
AtU6	GAACGATACAGAGAAGATTAGC	TTGGACCATTTCTCGATTTA
